# Supplementary material for: Anemia as a Potent and Underrecognized Driver of Venous Thromboembolism: A Systematic Review
Source: J Clin Med. 2026 Jan 6;15(2):411. doi: 10.3390/jcm15020411 (PMC12842388; doi:10.3390/jcm15020411)
Supplement: Supplementary file 1 [file jcm-15-00411-s001.zip]

Archive with 1 entries (1 files):
- jcm-4047678-supplementary.pdf
